# Supplementary material for: Age, participation in competitive sports, bony lesions, ALPSA lesions, > 1 preoperative dislocations, surgical delay and ISIS score > 3 are risk factors for recurrence following arthroscopic Bankart repair: a systematic review and meta-analysis of 4584 shoulders
Source: Knee Surg Sports Traumatol Arthrosc. 2021 Aug 22;29(12):4004–14. doi: 10.1007/s00167-021-06704-7 (PMC8595227; doi:10.1007/s00167-021-06704-7)
Supplement: Supplementary file 2 — Supplementary file2 (XLSX 51 KB) [file 167_2021_6704_MOESM2_ESM.xlsx]

## Sheet: Risk factors
Article information				Design	Sample size					Age at operation					Follow-up (years)					Recurrence				Age at surgery													Gender				Dominant arm affected				Hill-Sachs lesion
Title	Author	Year	Language	Design	Male	Female	% Male	Shoulders	Patients	Mean	Median	Min. Age	Max. Age	SD	Mean	Median	Min.	Max.	SD	N.	Total	%	Extra	Extra/other	≤20		>20		≤30		>30		≤20		21-30		Male		Female		Yes		No		Yes		No
																									Recurrence	Total	Recurrence	Total	Recurrence	Total	Recurrence	Total	Recurrence	Total	Recurrence	Total	Recurrence	Total	Recurrence	Total	Recurrence	Total	Recurrence	Total	Recurrence	Total	Recurrence	Total	Modality
Arthroscopic Bankart suture repair for traumatic anterior shoulder instability: analysis of the causes of a recurrence	Hayashida	1998	English	Retrospective	63	19	0.768293	82	82	21	x	13	50	7.622	3.33	x	2	5.83	0.78898	15	82	0.182927	13 dislocation, 2 subluxation	x	x	x	x	x	x	x	x	x	x	x	x	x	o	o	o	o	x	x	x	x	x	x	x	x	x
Criteria for arthroscopic treatment of anterior instability of the shoulder	Calvo	2005	English	Prospective (case-series)	52	9	0.852459	61	61	27.5	x	17	67	10.8	3.71	x	2	8.33	1.36728	11	61	0.180328	11 dislocation	Risk factor age at surgery in yrs > 28 (en 28): recurrence: no recurrence 23, recurrence: 1	x	x	x	x	x	x	x	x	x	x	x	x	11	52	0	9	8	47	3	14	7	43	4	18	Arthroscopy
Predisposing factors for recurrent shoulder dislocation after arthroscopic treatment	Porcellini	2009	English	Prospective (level-II)	278	107	0.722078	385	385	28.7	x	16	63	8.178	3	x	3	3	0	31	385	0.0805195	Dislocation or subluxation	Age at first dislocation	x	x	x	x	x	x	x	x	x	x	x	x	28	278	3	107	24	301	7	84	x	x	x	x	x
Arthroscopic Bankart repair: results and risk factors of recurrence of instability	Flinkkilä	2010	English	Retrospective	125	49	0.735294	174	170	28	x	15	58	9	4.605	4.25	2	7.92	1.07744	33	174	0.189655	15 dislocation, 18 subluxation	x	16	36	17	138	x	x	x	x	x	x	x	x	27	125	6	49	x	x	x	x	26	106	6	66	X-ray
Prospective Evaluation of Arthroscopic Bankart Repairs for Anterior Instability	Voos	2010	English	Prospective (case-series)	61	12	0.835616	73	73	32.6	x	15	55	8.4	2.7	x	2	4.08	0.4368	11	73	0.150685	7 dislocation, 4 subluxation	x	3	8	8	65	9	36	2	37	3	8	6	28	x	x	x	x	x	x	x	x	o	o	o	o	X-ray
Long-term results after arthroscopic shoulder stabilization using suture anchors: An 8-10 year follow up study	vd Linde	2011	English	Prospective observational case series	43	22	0.661538	68	65	31	x	19	56	7.77	9	x	8	10	0.42	24	68	0.352941	Recurrence defined as dislocation or subluxation	Values per 10 years of age, however only ratio's	o	o	o	o	o	o	o	o	o	o	o	o	16	43	7	22	12	36	12	32	20	45	1	9	MRI
Recurrence after arthroscopic Bankart repair: Is quantitative radiological analysis of bone loss of any predictive value?	Sommaire	2012	English	Retrospective	61	16	0.792208	77	77	27.5	x	16	58	8.652	3.7	3.8	3	4.5	0.309	12	77	0.155844	4 dislocation, 8 subluxation	x	o	o	o	o	o	o	o	o	x	x	x	x	9	61	3	16	9	51	3	26	8	44	3	33	X-ray
Coracoid bone block versus arthroscopic Bankart repair: a comparative paired study with 5-year follow-up	Bessiere	2013	English	Retrospective	44	7	0.862745	51	51	26	x	14	45	6.882	5.33	x	4.17	6.17	0.444	12	51	0.235294	6 dislocations, 6 subluxations	Risk factor age at surgery 25 years (o)	x	x	x	x	x	x	x	x	x	x	x	x	8	44	4	7	x	x	x	x	10	45	2	6	Arthroscopy
Evaluation of the Instability Severity Index Score and the Western Ontario Shoulder Instability Index as predictors of failure following arthroscopic Bankart repair	Bouliane	2014	English	Prospective (case-series)	77	23	0.77	100	100	25.2	x	16	61	8.955	2	x	2	2	0	6	100	0.06	6 dislocation or subluxation requiring medical treatment	x	x	x	x	x	x	x	x	x	x	x	x	x	6	77	0	23	x	x	x	x	o	o	o	o	o
Risk factors for shoulder re-dislocation after arthroscopic Bankart repair	Shibata	2014	English	Retrospective	81	21	0.81	102	100	25.7	x	14	40	9.7	5.63	x	2.05	10	1.58205	9	102	0.0882353	Dislocation or subluxation	x	x	x	x	x	x	x	x	x	x	x	x	x	o	o	o	o	o	o	o	o	7	71	2	31	X-ray
Utility of the Instability Severity Index Score in Predicting Failure After Arthroscopic Anterior Stabilization of the Shoulder	Phadnis	2015	English	Retrospective	110	31	0.780142	141	141	27.2	x	15	53	8.9	3.92	x	2	11	2.17	19	141	0.134752	Failure was defined as the recurrence of subluxation or frank dislocation or an opgoing or new feeling of instability	x	11	37	8	104	x	x	x	x	x	x	x	x	x	x	x	x	x	x	x	x	12	41	7	100	X-ray
Predictors of functional outcomes and recurrent shoulder instability after arthroscopic anterior stabilization	Gasparini	2016	English	Retrospective	128	15	0.895105	143	143	25	x	15	58	8.127	7.4575	6.75	2	14.33	2.33037	33	143	0.230769	19 redislocations and 14 subluxations	x	o	o	o	o	o	o	o	o	o	o	o	o	o	o	o	o	x	x	x	x	o	o	o	o	x
Results of Arthroscopic Bankart Repair for Anterior-Inferior Shoulder Instability at 13-Year Follow-up	Aboalata	2017	English	Retrospective	107	36	0.748252	143	143	28.17	x	x	x	8.3	13.3	x	x	x	x	26	143	0.181818	Dislocation or subluxation	x	9	23	18	120	20	91	7	52	9	23	11	68	22	107	4	36	o	o	o	o	x	x	x	x	x
Risk Factors for the Postoperative Recurrence of Instability After Arthroscopic Bankart Repair in Athletes	Nakagawa	2017	English	Retrospective (case-control)	100	13	0.884956	113	105	18.3	x	10	29	3.781	x	x	2	x	x	23	113	0.20354	Dislocation or subluxation	x	22	82	1	31	x	x	x	x	22	82	1	31	21	100	2	13	x	x	x	x	17	64	6	49	Arthroscopy
Failure following arthroscopic Bankart repair for traumatic anteroinferior instability of the shoulder: is a glenoid labral articular disruption (GLAD) lesion a risk factor for recurrent instability?	Pogorzelski	2018	English	Retrospective	52	10	0.83871	62	62	21.5	x	17	33	3.456	4.25	3	2	9	1.512	10	62	0.16129	Instability requiring revision surgery or complete dislocation	x	x	x	x	x	x	x	x	x	x	x	x	x	7	52	3	10	x	x	x	x	x	x	x	x	x
Risk factors for recurrence of anterior-inferior instability of the shoulder after arthroscopic Bankart repair in patients younger than 30 years	Lee	2018	English	Retrospective	152	18	0.894118	170	170	22.7	x	14	30	3.024	3.13	x	2	5	0.567	32	170	0.188235	12 dislocation, 20 subluxation	x	20	116	12	54	x	x	x	x	20	116	12	54	28	152	4	18	16	98	16	72	x	x	x	x	x
Using the "Hill-Sachs interval to glenoid track width ratio" for prediction of recurrent instability after arthroscopic Bankart repair	Yang	2018	English	Retrospective	144	16	0.9	160	160	27.7	x	14	48	6.426	6.43	x	2	12.5	1.9845	22	160	0.1375	Dislocation or subluxation	x	x	x	x	x	x	x	x	x	x	x	x	x	x	x	x	x	x	x	x	x	x	x	x	x	x
Arthroscopic glenoid labral lesion repair using all-suture anchor for traumatic anterior shoulder instability: short-term results	Gul	2019	English	Retrospective	32	30	0.516129	62	62	26.7	x	17	41	8	2.4	x	2	4	1.08	5	62	0.0806452	Only complete dislocations	x	x	x	x	x	x	x	x	x	x	x	x	x	3	32	2	30	x	x	x	x	2	24	3	38	Arthroscopy
Evaluation of the Instability Severity Index score in predicting failure following arthroscopic Bankart surgery in an active military population	Chan	2019	English	Retrospective	119	12	0.908397	131	131	26.8	x	19	47	5.292	x	x	2	x	x	34	131	0.259542	22 dislocation, 12 subluxation	x	5	11	29	120	x	x	x	x	x	x	x	x	28	119	6	12	x	x	x	x	6	26	28	105	X-ray
Is the Instability Severity Index Score a Valid Tool for Predicting Failure After Primary Arthroscopic Stabilization for Anterior Glenohumeral Instability?	Loppini	2019	English	Retrospective	572	98	0.853731	670	670	27	x	18	39	3.465	8.775	8.4	5.2	13.1	1.3035	114	670	0.170149	Recurrence was defined as onset of either subluxation or dislocation or any feeling of instability	<20 recurrence: 64 t: 147, no recurrence: 83 t: 556	31	116	83	554	x	x	x	x	x	x	x	x	100	572	14	98	x	x	x	x	93	469	21	201	X-ray
Instability severity index score values below 7 do not predict recurrence after arthroscopic Bankart repair	Iban	2019	English	Retrospective	118	22	0.842857	142	140	35.5	x	x	x	7.9	5.3	x	3.1	7.4	1.2	20	142	0.140845	Recurrence was defined as clear dislocation or subluxation events	<=20 recurrence: 0, no recurrence 13 t:13, >20 recurrence: 20 t:129	0	13	20	129	x	x	x	x	x	x	x	x	x	x	x	x	x	x	x	x	4	29	16	113	X-ray
Long-term, Prospective, Multicenter Study of Isolated Bankart Repair for a Patient Selection Method Based on the Instability Severity Index Score	Thomazeau	2019	English	Prospective	85	40	0.68	125	125	30.2	x	16.5	59.6	8.1459	9	x	9	9	0	24	125	0.192	Dislocation or subluxation	x	8	19	16	106	15	71	9	54	8	19	7	52	16	85	8	40	x	x	x	x	x	x	x	x	x
Long-term clinical outcome of arthroscopic Bankart repair with suture anchors	Vermeulen	2019	English	Retrospective	112	35	0.761905	147	147	30	x	x	x	11.1	6.3	x	3	12	1.701	33	147	0.22449	21 dislocation, 12 subluxation	age at surgery recurrence: 23 (9.4) no recurrence 28 (9.9)	16	31	17	116	29	76	4	71	16	31	13	45	28	112	5	35	6	57	27	90	o	o	o	o	MRI/CT
Long-term following isolated arthoscopic bankart repair: 9-12 year fu	Ono	2019	English	Retrospective	44	7	0.88	51	50	27	x	15	48	7.326	10.1	x	9	12	0.666	16	51	0.313725	9 dislocation, 7 subluxation	x	7	14	9	37	x	x	x	x	x	x	x	x	x	x	x	x	x	x	x	x	o	o	o	o	Arthroscopy
Multiple Subscapularis Tendon Sign: A New Risk Factor for Recurrence After Arthroscopic Anterior Shoulder Instability Surgery	Kanatli	2019	English	Retrospective	75	12	0.862069	87	87	28.4	x	16	62	10.8	6.75	x	4	11.58	2.33	9	87	0.103448	7 dislocation, 2 subluxation	Bij recurrence: 66% <23 jaar. 37 patienten <23 jaar wv 6 recurrence. 50 patienten >=24 years wv 3 (6.0%) recurrence.	x	x	x	x	x	x	x	x	x	x	x	x	x	x	x	x	o	o	o	o	x	x	x	x	x
The Hill–Sachs interval to glenoid track width ratio is comparable to the instability severity index score for predicting risk of recurrent instability after arthroscopic Bankart repair	Chen	2020	English	Retrospective	196	26	0.882883	222	222	25	x	14	57	7.826	4.16667	x	2	6.5	0.819	31	222	0.13964	Dislocation or subluxation	x	8	54	23	168	x	x	x	x	x	x	x	x	o	o	o	o	x	x	x	x	o	o	o	o	X-ray
Mid-term to long-term results of primary arthroscopic Bankart repair for traumatic anterior shoulder instability: a retrospective study	Panzram	2020	English	Retrospective	76	34	0.76	100	100	27.8	x	19	25	1.194	8.3	x	3	14	2.189	22	100	0.22	Recurrence dislocation or subluxation	x	8	29	14	71	19	67	3	33	8	29	11	27	17	76	5	24	11	57	11	43	x	x	x	x	x
Predicting Failure After Primary Arthroscopic Bankart Repair: Analysis of a Statistical Model Using Anatomic Risk Factors	Yian	2020	English	Retrospective	281	56	0.833828	337	337	x	x	x	x	x	6.2	x	3.4	9.3	1.0266	102	337	0.302671	Dislocation or subluxation	x	55	153	47	184	x	x	x	x	x	x	x	x	90	281	12	56	x	x	x	x	94	275	8	62	MRI
Risk Factors for Recurrence After Arthroscopic Instability Repair-The Importance of Glenoid Bone Loss >15%, Patient Age, and Duration of Symptoms: A Matched Cohort Analysis	Dekker	2020	English	Prospective	360	45	0.888889	405	405	27.5	x	18	47	4.785	5.08	x	4	8	0.66	60	405	0.148148	40 dislocatie, 20 subluxatie	x	o	o	o	o	x	x	x	x	x	x	x	x	x	x	x	x	x	x	x	x	x	x	x	x	x
Prospective studies				Total	3748	841	x	4584	4564	x	x	x	x	x	x	x	x	x	x	799	x	x			<=20%>20	<=30%>30
Retrospective studies				Mean	129.241	29	0.821209	158.069	157.379	27.1537	x	x	x	6.63738	6.25961	x	x	x	1.0584	x	x	0.174302			<20&>=20	<30&>=30
				Min	32	7	0.516129	51	50	18.3	x	10	x	1.194	2	x	2	x	0	5	51	0.06
				Max	572	107	0.908397	670	670	35.5	x	x	67	11.1	13.3	x	x	14.33	2.33037	114	670	0.352941
x=Risk factor not evaluated
o=Risk factor evaluated, but event/non-event unclear										Pooled average age		Pooled SD age			Pooled average FU		Pooled SD FU
									Hayashida	1722	82	617.382	82		273.06	82	63.9074	82
									Calvo	1677.5	61	648	61		226.31	61	82.0368	61
									Porcellini	11049.5	385	3140.35	385		1155	385	0	385
									Flinkkilä	4872	174	1557	174		801.27	174	186.397	174
									Voos	2379.8	73	604.8	73		197.1	73	31.4496	73
									vd Linde	2108	68	520.59	68		612	68	28.14	68
									Sommaire	2117.5	77	657.552	77		284.9	77	23.484	77
									Bessiere	1326	51	344.1	51		271.83	51	22.2	51
									Bouliane	2520	100	886.545	100		200	100	0	100
									Shibata	2621.4	102	979.7	102		574.26	102	159.787	102
									Phadnis	3835.2	141	1246	141		552.72	141	303.8	141
									Gasparini	3575	143	1154.03	143		1066.42	143	330.913	143
									Aboalata	4028.31	143	1178.6	143		1901.9	143		143
									Nakagawa	2067.9	113	423.472	113
									Pogorzelski	1333	62	210.816	62		263.5	62	92.232	62
									Lee	3859	170	511.056	170		532.1	170	95.823	170
									Yang	4432	160	1021.73	160		1028.8	160	315.536	160
									Gul	1655.4	62	488	62		148.8	62	65.88	62
									Chan	3510.8	131	687.96	131
									Loppini	18090	670	2318.09	670		5879.25	670	872.041	670
									Ruiz Iban	5041	142	1113.9	142		752.6	142	169.2	142
									Thomazeau	3775	125	1010.09	125		1125	125	0	125
									Vermeulen	4410	147	1620.6	147		926.1	147	248.346	147
									Ono	1377	51	366.3	51		515.1	51	33.3	51
									Kanatli	2470.8	87	928.8	87		587.25	87	200.38	87
									Chen	5550		1729.55			925		180.999
									Panzram	2780	100	118.206	100		830	100	216.711	100
									Yian						2089.4	337	344.938	337
									Dekker	11137.5	405	1933.14	405		2057.4	405	266.64	405
[truncated: 82 more columns]

## Sheet: ISIS
Article information				Recurrence		ISIS 0		ISIS 1		ISIS 2		ISIS 3		ISIS 4		ISIS 5		ISIS 6		ISIS 7		ISIS > 0				ISIS > 1				ISIS > 2				ISIS > 3				ISIS > 4				ISIS > 5				ISIS > 6
Title	Author	Year	Language	N.	Total	x		x		x		x		x		x		x		x		Yes		No		Yes		No		Yes		No		Yes		No		Yes		No		Yes		No		Yes		No
						Recurrence	Total	Recurrence	Total	Recurrence	Total	Recurrence	Total	Recurrence	Total	Recurrence	Total	Recurrence	Total	Recurrence	Total	Recurrence	Total	Recurrence	Total	Recurrence	Total	Recurrence	Total	Recurrence	Total	Recurrence	Total	Recurrence	Total	Recurrence	Total	Recurrence	Total	Recurrence	Total	Recurrence	Total	Recurrence	Total	Recurrence	Total	Recurrence	Total
Arthroscopic Bankart suture repair for traumatic anterior shoulder instability: analysis of the causes of a recurrence	Hayashida	1998	English	15	82
Criteria for arthroscopic treatment of anterior instability of the shoulder	Calvo	2005	English	11	61
Predisposing factors for recurrent shoulder dislocation after arthroscopic treatment	Porcellini	2009	English	31	385
Arthroscopic Bankart repair: results and risk factors of recurrence of instability	Flinkkilä	2010	English	33	174
Prospective Evaluation of Arthroscopic Bankart Repairs for Anterior Instability	Voos	2010	English	11	73
Long-term results after arthroscopic shoulder stabilization using suture anchors: An 8-10 year follow up study	vd Linde	2011	English	24	68
Recurrence after arthroscopic Bankart repair: Is quantitative radiological analysis of bone loss of any predictive value?	Sommaire	2012	English	12	77																													4	25	8	52
Coracoid bone block versus arthroscopic Bankart repair: a comparative paired study with 5-year follow-up	Bessiere	2013	English	12	51
Evaluation of the Instability Severity Index Score and the Western Ontario Shoulder Instability Index as predictors of failure following arthroscopic Bankart repair	Bouliane	2014	English	6	100																																									0	5	6	95
Risk factors for shoulder re-dislocation after arthroscopic Bankart repair	Shibata	2014	English	9	102
Utility of the Instability Severity Index Score in Predicting Failure After Arthroscopic Anterior Stabilization of the Shoulder	Phadnis	2015	English	19	141	0	30	0	33	0	23	5	34	2	3	5	10	0	1	7	7	19	111	0	30	19	78	0	63	19	55	0	86	14	21	5	120	12	18	7	123	7	8	12	133	7	7	12	134
Predictors of functional outcomes and recurrent shoulder instability after arthroscopic anterior stabilization	Gasparini	2016	English	33	143
Results of Arthroscopic Bankart Repair for Anterior-Inferior Shoulder Instability at 13-Year Follow-up	Aboalata	2017	English	26	143
Risk Factors for the Postoperative Recurrence of Instability After Arthroscopic Bankart Repair in Athletes	Nakagawa	2017	English	23	113
Failure following arthroscopic Bankart repair for traumatic anteroinferior instability of the shoulder: is a glenoid labral articular disruption (GLAD) lesion a risk factor for recurrent instability?	Pogorzelski	2018	English	10	62
Risk factors for recurrence of anterior-inferior instability of the shoulder after arthroscopic Bankart repair in patients younger than 30 years	Lee	2018	English	32	170
Using the "Hill-Sachs interval to glenoid track width ratio" for prediction of recurrent instability after arthroscopic Bankart repair	Yang	2018	English	22	160
Arthroscopic glenoid labral lesion repair using all-suture anchor for traumatic anterior shoulder instability: short-term results	Gul	2019	English	5	62
Evaluation of the Instability Severity Index score in predicting failure following arthroscopic Bankart surgery in an active military population	Chan	2019	English	34	131
Is the Instability Severity Index Score a Valid Tool for Predicting Failure After Primary Arthroscopic Stabilization for Anterior Glenohumeral Instability?	Loppini	2019	English	114	670																													99	448	15	222									40	77	74	593
Instability severity index score values below 7 do not predict recurrence after arthroscopic Bankart repair	Ruiz Iban	2019	English	20	142	8	37	3	35	1	22	3	23	3	15	2	8	0	6			12	109	8	37	9	74	11	72	8	52	12	94	5	25	15	117	2	14	18	132	0	6	20	140
Long-term, Prospective, Multicenter Study of Isolated Bankart Repair for a Patient Selection Method Based on the Instability Severity Index Score	Thomazeau	2019	English	24	125	3	20	1	31	4	29	12	34	4	11							21	105	3	20	20	74	4	51	16	45	8	80	4	11	20	114
Long-term clinical outcome of arthroscopic Bankart repair with suture anchors	Vermeulen	2019	English	33	147
Long-term following isolated arthoscopic bankart repair: 9-12 year fu	Ono	2019	English	16	51
Multiple Subscapularis Tendon Sign: A New Risk Factor for Recurrence After Arthroscopic Anterior Shoulder Instability Surgery	Kanatli	2019	English	9	87
The Hill–Sachs interval to glenoid track width ratio is comparable to the instability severity index score for predicting risk of recurrent instability after arthroscopic Bankart repair	Chen	2020	English	31	222	0	14	0	45	3	24	5	68	5	18	8	38	6	8	4	10	31	211	0	14	31	166	0	59	28	142	3	83	23	74	8	151	18	56	13	169	10	18	21	207	4	10	27	215
Mid-term to long-term results of primary arthroscopic Bankart repair for traumatic anterior shoulder instability: a retrospective study	Panzram	2020	English	22	100
Predicting Failure After Primary Arthroscopic Bankart Repair: Analysis of a Statistical Model Using Anatomic Risk Factors	Yian	2020	English	102	337
Risk Factors for Recurrence After Arthroscopic Instability Repair-The Importance of Glenoid Bone Loss >15%, Patient Age, and Duration of Symptoms: A Matched Cohort Analysis	Dekker	2020	English	60	405
[truncated: 4 more columns]
