# Supplementary material for: Age, participation in competitive sports, bony lesions, ALPSA lesions, > 1 preoperative dislocations, surgical delay and ISIS score > 3 are risk factors for recurrence following arthroscopic Bankart repair: a systematic review and meta-analysis of 4584 shoulders
Source: Knee Surg Sports Traumatol Arthrosc. 2021 Aug 22;29(12):4004–14. doi: 10.1007/s00167-021-06704-7 (PMC8595227; doi:10.1007/s00167-021-06704-7)
Supplement: Supplementary file 3 — Supplementary file3 (XLSX 16 KB) [file 167_2021_6704_MOESM3_ESM.xlsx]

## Sheet: Sheet1
Article information			MINORS								Total
Title	Author	Year	A clearly stated aim	Inclusion of consecutive patients	Prospective collection of data	Endpoints appropriate to the aim	Unbiased assessment of the study endpoint	Follow-up period appropriate to the aim of the study	Loss to follow up less than 5%	Prospective calculation of the study size	Total
Arthroscopic Bankart suture repair for traumatic anterior shoulder instability: analysis of the causes of a recurrence	Hayashida	1998	2	1	0	2	0	2	0	0	7
Criteria for arthroscopic treatment of anterior instability of the shoulder	Calvo	2005	2	2	2	2	2	2	0	0	12
Predisposing factors for recurrent shoulder dislocation after arthroscopic treatment	Porcellini	2009	2	2	0	2	0	2	0	0	8
Arthroscopic Bankart repair: results and risk factors of recurrence of instability	Flinkkilä	2010	2	2	0	2	0	2	0	0	8
Prospective Evaluation of Arthroscopic Bankart Repairs for Anterior Instability	Voos	2010	2	2	2	2	2	2	0	0	12
Long-term results after arthroscopic shoulder stabilization using suture anchors: An 8-10 year follow up study	vd Linde	2011	2	2	2	2	0	2	2	0	12
Recurrence after arthroscopic Bankart repair: Is quantitative radiological analysis of bone loss of any predictive value?	Sommaire	2012	2	1	0	2	0	2	0	0	7
Coracoid bone block versus arthroscopic Bankart repair: a comparative paired study with 5-year follow-up	Bessiere	2013	2	1	0	2	2	2	0	0	9
Evaluation of the Instability Severity Index Score and the Western Ontario Shoulder Instability Index as predictors of failure following arthroscopic Bankart repair	Bouliane	2014	2	2	2	2	2	2	0	2	14
Risk factors for shoulder re-dislocation after arthroscopic Bankart repair	Shibata	2014	2	2	0	2	0	2	2	0	10
Utility of the Instability Severity Index Score in Predicting Failure After Arthroscopic Anterior Stabilization of the Shoulder	Phadnis	2015	2	2	0	2	0	2	2	0	10
Predictors of functional outcomes and recurrent shoulder instability after arthroscopic anterior stabilization	Gasparini	2016	2	1	0	2	0	2	0	1	8
Results of Arthroscopic Bankart Repair for Anterior-Inferior Shoulder Instability at 13-Year Follow-up	Aboalata	2017	2	1	0	2	0	2	0	0	7
Risk Factors for the Postoperative Recurrence of Instability After Arthroscopic Bankart Repair in Athletes	Nakagawa	2017	2	2	0	2	0	2	0	0	8
Failure following arthroscopic Bankart repair for traumatic anteroinferior instability of the shoulder: is a glenoid labral articular disruption (GLAD) lesion a risk factor for recurrent instability?	Pogorzelski	2018	2	1	0	2	0	2	0	0	7
Risk factors for recurrence of anterior-inferior instability of the shoulder after arthroscopic Bankart repair in patients younger than 30 years	Lee	2018	2	1	0	2	0	2	2	2	11
Using the "Hill-Sachs interval to glenoid track width ratio" for prediction of recurrent instability after arthroscopic Bankart repair	Yang	2018	2	2	0	2	2	2	0	0	10
Arthroscopic glenoid labral lesion repair using all-suture anchor for traumatic anterior shoulder instability: short-term results	Gul	2019	1	2	0	2	0	2	2	1	10
Evaluation of the Instability Severity Index score in predicting failure following arthroscopic Bankart surgery in an active military population	Chan	2019	2	2	0	2	0	2	2	0	10
Is the Instability Severity Index Score a Valid Tool for Predicting Failure After Primary Arthroscopic Stabilization for Anterior Glenohumeral Instability?	Loppini	2019	2	2	0	2	0	2	0	0	8
Instability severity index score values below 7 do not predict recurrence after arthroscopic Bankart repair	Iban	2019	2	2	0	2	1	2	0	0	9
Long-term, Prospective, Multicenter Study of Isolated Bankart Repair for a Patient Selection Method Based on the Instability Severity Index Score	Thomazeau	2019	2	2	2	2	0	2	0	0	10
Long-term clinical outcome of arthroscopic Bankart repair with suture anchors	Vermeulen	2019	2	2	0	2	0	2	0	0	8
Long-term following isolated arthoscopic bankart repair: 9-12 year fu	Ono	2019	2	1	0	2	0	2	0	0	7
Multiple Subscapularis Tendon Sign: A New Risk Factor for Recurrence After Arthroscopic Anterior Shoulder Instability Surgery	Kanatli	2019	2	1	0	2	2	2	0	0	9
The Hill–Sachs interval to glenoid track width ratio is comparable to the instability severity index score for predicting risk of recurrent instability after arthroscopic Bankart repair	Chen	2020	2	1	0	2	2	2	0	2	11
Mid-term to long-term results of primary arthroscopic Bankart repair for traumatic anterior shoulder instability: a retrospective study	Panzram	2020	2	2	0	2	0	2	0	0	8
Predicting Failure After Primary Arthroscopic Bankart Repair: Analysis of a Statistical Model Using Anatomic Risk Factors	Yian	2020	2	2	0	2	2	2	0	0	10
Risk Factors for Recurrence After Arthroscopic Instability Repair-The Importance of Glenoid Bone Loss >15%, Patient Age, and Duration of Symptoms: A Matched Cohort Analysis	Dekker	2020	2	2	2	2	0	2	0	0	10
